# Supplementary material for: Magnetic Field Effect in Bimolecular Rate Constant of Radical Recombination
Source: Int J Mol Sci. 2023 Apr 20;24(8):7555. doi: 10.3390/ijms24087555 (PMC10139179; doi:10.3390/ijms24087555)
Supplement: Supplementary file 1 [file ijms-24-07555-s001.zip]

Archive with 1 entries (1 files):
- ijms-2339928-supplementary.pdf
